# Supplementary material for: Impact of the COVID-19 Pandemic on Epidemiological Trends in Pediatric Cervical Abscess-Forming Infections
Source: Microorganisms. 2025 Jan 17;13(1):190. doi: 10.3390/microorganisms13010190 (PMC11767812; doi:10.3390/microorganisms13010190)
Supplement: Supplementary file 1 [file microorganisms-13-00190-s001.zip]

Archive with 1 entries (1 files):
- microorganisms-3382639-supplementary.pdf
